# Supplementary material for: Infant Low Birth Weight Prediction Using Graph Embedding Features
Source: Int J Environ Res Public Health. 2023 Jan 11;20(2):1317. doi: 10.3390/ijerph20021317 (PMC9859143; doi:10.3390/ijerph20021317)
Supplement: Supplementary file 1 [file ijerph-20-01317-s001.zip]

Archive with 1 entries (1 files):
- ijerph-2102318-supplementary.pdf
